# Supplementary material for: N-Acetylcysteine Amide against Aβ-Induced Alzheimer’s-like Pathology in Rats
Source: Int J Mol Sci. 2023 Aug 12;24(16):12733. doi: 10.3390/ijms241612733 (PMC10454451; doi:10.3390/ijms241612733)
Supplement: Supplementary file 1 [file ijms-24-12733-s001.zip]

Archive with 1 entries (1 files):
- ijms-2460917-supplementary.pdf
